# Supplementary material for: The impact of insecticide treated curtains on dengue virus transmission: A cluster randomized trial in Iquitos, Peru
Source: PLoS Negl Trop Dis. 2020 Apr 10;14(4):e0008097. doi: 10.1371/journal.pntd.0008097 (PMC7176142; doi:10.1371/journal.pntd.0008097)
Supplement: S1 Summary — (CSV) [file pntd.0008097.s003.csv]

Cluster	BI_C1	CI_C1	AINDEX_C1	AFINDEX_C1	HINDEX_C1	PUPER_C1	PUHSE_C1	AAPER_C1	AAHSE_C1	AAFPER_C1	AAFHSE_C1	Mean.Survey.Date	BI_C2	CI_C2	AINDEX_C2	AFINDEX_C2	HINDEX_C2	PUPER_C2	PUHSE_C2	AAPER_C2	AAHSE_C2	AAFPER_C2	AAFHSE_C2	Mean.Survey.Date.1	BI_C3	CI_C3	AINDEX_C3	AFINDEX_C3	HINDEX_C3	PUPER_C3	PUHSE_C3	AAPER_C3	AAHSE_C3	AAFPER_C3	AAFHSE_C3	Mean.Survey.Date.2	BI_C4	CI_C4	AINDEX_C4	AFINDEX_C4	HINDEX_C4	PUPER_C4	PUHSE_C4	AAPER_C4	AAHSE_C4	AAFPER_C4	AAFHSE_C4	Mean.Survey.Date.3	BI_C5
1	7.4074	2.2989	31.4815	12.963	7.4074	0.05072	0.2593	0.13406	0.68519	0.05072	0.25926	14/10/2009	9.6774	3.352	43.5484	48.387	4.8387	0.27425	1.3226	0.22408	1.08065	0.11371	0.54839	4/1/2010	12.069	4.321	48.2759	63.793	8.6207	0.06863	0.3621	0.22876	1.2069	0.13399	0.7069	7/5/2010	19.0476	6.9767	39.6825	49.206	14.2857	0.11145	0.5873	0.16867	0.88889	0.09639	0.50794	17/01/2011	8.6207
2	2.7027	0.8065	35.1351	33.784	2.7027	0.00263	0.0135	0.16053	0.82432	0.06842	0.35135	14/10/2009	2.5316	0.8439	30.3797	35.443	2.5316	0.00235	0.0127	0.1338	0.72152	0.06573	0.35443	7/1/2010	12.6761	3.5857	35.2113	35.211	9.8592	0.2021	1.0845	0.10761	0.57746	0.07087	0.38028	7/5/2010	11.4286	3.4483	47.1429	45.714	10	0.05584	0.3143	0.14467	0.81429	0.08122	0.45714	20/01/2011	5.4795
3	12.5	3.9735	18.75	16.667	12.5	0.01709	0.0833	0.0641	0.3125	0.03419	0.16667	16/10/2009	0	0	37.7358	41.509	0	0	0	0.14964	0.77358	0.08029	0.41509	9/1/2010	17.0213	6.7227	46.8085	78.723	14.8936	0.31915	1.5957	0.26383	1.31915	0.17872	0.89362	6/5/2010	7.3171	3.1579	48.7805	107.317	7.3171	0	0	0.42714	2.07317	0.22613	1.09756	19/01/2011	4.0816
4	5	1.6304	23.3333	41.667	3.3333	0.06509	0.3667	0.10947	0.61667	0.07396	0.41667	17/10/2009	6.5789	2.3923	23.6842	22.368	6.5789	0.02689	0.1447	0.0709	0.38158	0.04401	0.23684	10/1/2010	31.25	11.6279	37.5	57.813	15.625	0.4375	2.2969	0.19048	1	0.1131	0.59375	9/5/2010	9.5238	4	34.9206	33.333	9.5238	0.08357	0.4603	0.12104	0.66667	0.06052	0.33333	25/01/2011	1.4925
5	4.2254	1.3575	32.3944	56.338	2.8169	0.0522	0.2676	0.18407	0.94366	0.11264	0.57746	21/10/2009	4.6154	1.4423	32.3077	49.231	4.6154	0.00286	0.0154	0.14	0.75385	0.09143	0.49231	9/1/2010	1.4706	0.6757	20.5882	30.882	1.4706	0.01136	0.0588	0.10795	0.55882	0.05966	0.30882	27/06/2010	15	4.7368	40	63.333	15	0.04969	0.2667	0.19876	1.06667	0.12112	0.65	29/01/2011	15.2778
6	3.125	0.7407	29.6875	95.313	3.125	0.20278	1.1406	0.49167	2.76563	0.18333	1.03125	26/10/2009	5.1724	1.5873	41.3793	158.621	5.1724	0.33036	1.9138	0.49702	2.87931	0.28274	1.63793	9/1/2010	12.2807	4.0936	42.1053	36.842	12.2807	0.01416	0.0877	0.11615	0.7193	0.06232	0.38596	22/05/2010	9.2308	3.3149	20	30.769	9.2308	0.06706	0.3538	0.12828	0.67692	0.06122	0.32308	1/2/2011	25
7	3.75	1.0989	43.75	30	3.75	0.06582	0.325	0.11392	0.5625	0.06076	0.3	28/10/2009	1.4286	0.4016	27.1429	31.429	1.4286	0	0	0.11507	0.6	0.06027	0.31429	19/01/2010	3.3898	1.0695	61.0169	128.814	3.3898	0.22222	1.1525	0.65686	3.40678	0.37255	1.9322	26/05/2010	4.5455	1.3043	12.1212	9.091	3.0303	0.24571	1.303	0.02857	0.15152	0.01714	0.09091	3/2/2011	14.0625
8	5.5556	1.6043	25	20.37	2.7778	0.0125	0.0648	0.07143	0.37037	0.04107	0.21296	24/10/2009	2.9126	0.9202	33.0097	30.097	2.9126	0.27018	1.5922	0.12026	0.70874	0.05272	0.31068	15/01/2010	11.7647	4.2857	36.2745	32.353	8.8235	0.03448	0.1961	0.12586	0.71569	0.06379	0.36275	24/05/2010	7.0707	2.349	14.1414	7.071	7.0707	0.05709	0.3131	0.04604	0.25253	0.01289	0.07071	11/2/2011	7
9	5.5556	1.6722	31.1111	27.778	4.4444	0.01266	0.0667	0.09283	0.48889	0.05907	0.31111	22/10/2009	2.2989	0.6873	19.5402	27.586	2.2989	0	0	0.12254	0.64368	0.05252	0.27586	12/1/2010	13.5802	4.721	25.9259	19.753	9.8765	0.00706	0.037	0.07294	0.38272	0.03765	0.19753	12/5/2010	7.2289	2.2814	25.3012	28.916	3.6145	0.05405	0.2892	0.12838	0.68675	0.05631	0.3012	20/02/2011	5.1282
10	8.8235	3.1088	33.8235	25	8.8235	0.00515	0.0294	0.09536	0.54412	0.04381	0.25	21/10/2009	1.4286	0.5181	18.5714	11.429	1.4286	0	0	0.04831	0.28571	0.01932	0.11429	9/1/2010	1.5385	0.5435	24.6154	23.077	1.5385	0.01934	0.1077	0.09116	0.50769	0.04144	0.23077	14/05/2010	4.8387	1.5625	37.0968	61.29	4.8387	0.00252	0.0161	0.17128	1.09677	0.09572	0.6129	26/01/2011	8.3333
11	20.5882	7.6923	52.9412	295.588	13.2353	3.78146	16.7941	1.36093	6.04412	0.69536	3.08824	17/10/2009	5.8824	2.2222	29.4118	38.235	5.8824	0.03762	0.1765	0.1442	0.67647	0.0815	0.38235	11/1/2010	18.3333	6.4706	65	100	15	0.22373	1.1	0.4678	2.3	0.23729	1.16667	12/5/2010	10.1695	3.8217	54.2373	123.729	10.1695	0	0	0.40956	2.0339	0.24915	1.23729	22/01/2011	3.4483
12	1.6393	0.4566	39.3443	18.033	1.6393	0.0236	0.1311	0.09735	0.54098	0.03835	0.21311	21/10/2009	3.5088	1.1364	14.0351	15.789	1.7544	0	0	0.03438	0.19298	0.02813	0.15789	15/01/2010	10.7143	3.5088	8.9286	7.143	8.9286	0.07718	0.4107	0.02685	0.14286	0.01342	0.07143	14/05/2010	4	1.4925	18	10	2	0	0	0.05536	0.32	0.0173	0.1	18/03/2011	6.8966
13	11.1111	2.9046	38.0952	60.317	6.3492	0.05825	0.2857	0.23948	1.1746	0.12945	0.63492	23/10/2009	14.5455	4.7904	47.2727	98.182	12.7273	0.01742	0.0909	0.3101	1.61818	0.19164	1	13/01/2010	10.2041	4.3478	32.6531	40.816	10.2041	0.32787	1.6327	0.13525	0.67347	0.08197	0.40816	19/05/2010	5.8824	1.8519	17.6471	5.882	3.9216	0	0	0.03636	0.19608	0.01455	0.07843	17/03/2011	3.8462
14	20.339	5.3571	52.5424	81.356	15.2542	0.05105	0.2881	0.36637	2.0678	0.15315	0.86441	22/10/2009	15.3846	3.7915	34.6154	44.231	9.6154	0.07616	0.4423	0.11258	0.65385	0.07616	0.44231	14/01/2010	13.4615	3.7433	30.7692	46.154	13.4615	0.3	1.6731	0.16207	0.90385	0.09655	0.53846	18/05/2010	4.0816	1.2821	24.4898	26.531	2.0408	0	0	0.11232	0.63265	0.0471	0.26531	17/03/2011	11.1111
15	6.8182	2.4194	43.1818	61.364	6.8182	0.02966	0.1591	0.16949	0.90909	0.11864	0.63636	2/11/2009	17.3913	5.7554	34.7826	56.522	15.2174	0.04365	0.2391	0.18254	1	0.10317	0.56522	21/01/2010	18	8.0357	46	66	12	0.04135	0.22	0.30075	1.6	0.13534	0.72	5/6/2010	8.6207	2.7174	29.3103	17.241	6.8966	0.40694	2.2241	0.22082	1.2069	0.1041	0.56897	8/2/2011	4
16	14.5455	4.8193	41.8182	47.273	12.7273	0.18638	0.9455	0.18638	0.94545	0.09319	0.47273	4/11/2009	41.3793	13.6364	31.0345	25.862	29.3103	0.59425	3.2069	0.10543	0.56897	0.05431	0.2931	27/01/2010	20.3704	7.3333	38.8889	38.889	16.6667	0.19932	1.0926	0.11486	0.62963	0.08108	0.44444	7/6/2010	22.0588	7.5	26.4706	222.059	14.7059	0.08719	0.4706	0.6376	3.44118	0.41417	2.23529	17/02/2011	7.2727
17	5.4795	1.7167	31.5068	47.945	4.1096	0	0	0.15362	0.72603	0.10145	0.47945	3/11/2009	23.0769	7.9787	36.9231	115.385	16.9231	1.48466	7.4462	0.3681	1.84615	0.2362	1.18462	28/01/2010	34.7826	10.1266	42.029	56.522	23.1884	0.11377	0.5507	0.22455	1.08696	0.12874	0.62319	3/6/2010	21.4286	5.7252	28.5714	44.286	10	0.06648	0.3429	0.20222	1.04286	0.09141	0.47143	14/02/2011	5.2632
18	4.7619	1.2876	53.9683	71.429	4.7619	0	0	0.24242	1.26984	0.14545	0.7619	29/10/2009	10.9375	3.5714	28.125	46.875	9.375	0.26377	1.4219	0.13333	0.71875	0.08696	0.46875	21/01/2010	26.087	7.7253	47.8261	101.449	18.8406	0.30978	1.6522	0.31793	1.69565	0.22554	1.2029	1/6/2010	9.589	2.7668	24.6575	49.315	6.8493	0.01084	0.0548	0.15989	0.80822	0.09756	0.49315	9/2/2011	1.5152
19	16.4384	4.3321	38.3562	149.315	10.9589	0.31579	1.726	0.32832	1.79452	0.27318	1.49315	28/10/2009	16.6667	5.0633	36.1111	77.778	15.2778	0.02995	0.1806	0.23041	1.38889	0.13134	0.79167	22/01/2010	6.4103	1.8727	47.4359	84.615	5.1282	0.06223	0.3718	0.42489	2.53846	0.14807	0.88462	30/05/2010	10.7143	3.1469	30.9524	38.095	10.7143	0.10755	0.5595	0.19222	1	0.07323	0.38095	5/2/2011	4.0541
20	4.2254	1.2	42.2535	45.07	4.2254	0.01333	0.0704	0.17333	0.91549	0.10133	0.53521	29/10/2009	19.1176	5.7018	25	33.824	14.7059	0.10084	0.5294	0.11765	0.61765	0.06443	0.33824	24/01/2010	17.3913	5.4795	49.2754	50.725	11.5942	0.32	1.6232	0.20571	1.04348	0.11143	0.56522	1/6/2010	17.3333	4.5936	24	22.667	10.6667	0.02169	0.12	0.08675	0.48	0.04578	0.25333	9/2/2011	13.0435
[truncated: 22 more columns]
